# Supplementary material for: Construction of Phenanthridinone Skeletons through Palladium-Catalyzed Annulation
Source: J Org Chem. 2023 Aug 23;88(17):12738–43. doi: 10.1021/acs.joc.3c01429 (PMC10476191; doi:10.1021/acs.joc.3c01429)
Supplement: Supplementary file 2 — jo3c01429_si_002.zip [file jo3c01429_si_002.zip]

Archive with 909 entries (743 files):
- FID/3a/
- FID/3a/3a-13C.jdf
- FID/3a/3a-1H/
- FID/3a/3a-1H/acqu
- FID/3a/3a-1H/acqus
- FID/3a/3a-1H/audita.txt
- FID/3a/3a-1H/fid
- FID/3a/3a-1H/format.temp
- FID/3a/3a-1H/fq1list
- FID/3a/3a-1H/pdata/
- FID/3a/3a-1H/pdata/1/
- FID/3a/3a-1H/pdata/1/outd
- FID/3a/3a-1H/pdata/1/proc
- FID/3a/3a-1H/pdata/1/procs
- FID/3a/3a-1H/pdata/1/title
- FID/3a/3a-1H/prosol_History
- FID/3a/3a-1H/pulseprogram
- FID/3a/3a-1H/scon2
- FID/3a/3a-1H/shimvalues
- FID/3a/3a-1H/specpar
- FID/3a/3a-1H/uxnmr.info
- FID/3a/3a-1H/uxnmr.par
- FID/3aa/
- FID/3aa/3aa-13C.jdf
- FID/3aa/3aa-1H/
- FID/3aa/3aa-1H/acqu
- FID/3aa/3aa-1H/acqus
- FID/3aa/3aa-1H/audita.txt
- FID/3aa/3aa-1H/fid
- FID/3aa/3aa-1H/format.temp
- FID/3aa/3aa-1H/fq1list
- FID/3aa/3aa-1H/pdata/
- FID/3aa/3aa-1H/pdata/1/
- FID/3aa/3aa-1H/pdata/1/outd
- FID/3aa/3aa-1H/pdata/1/proc
- FID/3aa/3aa-1H/pdata/1/procs
- FID/3aa/3aa-1H/pdata/1/title
- FID/3aa/3aa-1H/prosol_History
- FID/3aa/3aa-1H/pulseprogram
- FID/3aa/3aa-1H/scon2
- FID/3aa/3aa-1H/shimvalues
- FID/3aa/3aa-1H/specpar
- FID/3aa/3aa-1H/uxnmr.info
- FID/3aa/3aa-1H/uxnmr.par
- FID/3ab/
- FID/3ab/3ab-13C.jdf
- FID/3ab/3ab-1H/
- FID/3ab/3ab-1H/acqu
- FID/3ab/3ab-1H/acqus
- FID/3ab/3ab-1H/audita.txt
- FID/3ab/3ab-1H/fid
- FID/3ab/3ab-1H/format.temp
- FID/3ab/3ab-1H/fq1list
- FID/3ab/3ab-1H/pdata/
- FID/3ab/3ab-1H/pdata/1/
- FID/3ab/3ab-1H/pdata/1/outd
- FID/3ab/3ab-1H/pdata/1/proc
- FID/3ab/3ab-1H/pdata/1/procs
- FID/3ab/3ab-1H/pdata/1/title
- FID/3ab/3ab-1H/prosol_History
- FID/3ab/3ab-1H/pulseprogram
- FID/3ab/3ab-1H/scon2
- FID/3ab/3ab-1H/shimvalues
- FID/3ab/3ab-1H/specpar
- FID/3ab/3ab-1H/uxnmr.info
- FID/3ab/3ab-1H/uxnmr.par
- FID/3ac/
- FID/3ac/3ac-13C.jdf
- FID/3ac/3ac-1H/
- FID/3ac/3ac-1H/acqu
- FID/3ac/3ac-1H/acqus
- FID/3ac/3ac-1H/audita.txt
- FID/3ac/3ac-1H/fid
- FID/3ac/3ac-1H/format.temp
- FID/3ac/3ac-1H/fq1list
- FID/3ac/3ac-1H/pdata/
- FID/3ac/3ac-1H/pdata/1/
- FID/3ac/3ac-1H/pdata/1/outd
- FID/3ac/3ac-1H/pdata/1/proc
- FID/3ac/3ac-1H/pdata/1/procs
- FID/3ac/3ac-1H/pdata/1/title
- FID/3ac/3ac-1H/prosol_History
- FID/3ac/3ac-1H/pulseprogram
- FID/3ac/3ac-1H/scon2
- FID/3ac/3ac-1H/shimvalues
- FID/3ac/3ac-1H/specpar
- FID/3ac/3ac-1H/uxnmr.info
- FID/3ac/3ac-1H/uxnmr.par
- FID/3ad/
- FID/3ad/3ad-13C.jdf
- FID/3ad/3ad-1H/
- FID/3ad/3ad-1H/acqu
- FID/3ad/3ad-1H/acqus
- FID/3ad/3ad-1H/audita.txt
- FID/3ad/3ad-1H/fid
- FID/3ad/3ad-1H/format.temp
- FID/3ad/3ad-1H/fq1list
- FID/3ad/3ad-1H/pdata/
- FID/3ad/3ad-1H/pdata/1/
- FID/3ad/3ad-1H/pdata/1/outd
- FID/3ad/3ad-1H/pdata/1/proc
- FID/3ad/3ad-1H/pdata/1/procs
- FID/3ad/3ad-1H/pdata/1/title
- FID/3ad/3ad-1H/prosol_History
- FID/3ad/3ad-1H/pulseprogram
- FID/3ad/3ad-1H/scon2
- FID/3ad/3ad-1H/shimvalues
- FID/3ad/3ad-1H/specpar
- FID/3ad/3ad-1H/uxnmr.info
- FID/3ad/3ad-1H/uxnmr.par
- FID/3ae/
- FID/3ae/3ae-13C.jdf
- FID/3ae/3ae-1H/
- FID/3ae/3ae-1H/acqu
- FID/3ae/3ae-1H/acqus
- FID/3ae/3ae-1H/audita.txt
- FID/3ae/3ae-1H/fid
- FID/3ae/3ae-1H/format.temp
- FID/3ae/3ae-1H/fq1list
- FID/3ae/3ae-1H/pdata/
- FID/3ae/3ae-1H/pdata/1/
- FID/3ae/3ae-1H/pdata/1/outd
- FID/3ae/3ae-1H/pdata/1/proc
- FID/3ae/3ae-1H/pdata/1/procs
- FID/3ae/3ae-1H/pdata/1/title
- FID/3ae/3ae-1H/prosol_History
- FID/3ae/3ae-1H/pulseprogram
- FID/3ae/3ae-1H/scon2
- FID/3ae/3ae-1H/shimvalues
- FID/3ae/3ae-1H/specpar
- FID/3ae/3ae-1H/uxnmr.info
- FID/3ae/3ae-1H/uxnmr.par
- FID/3af/
- FID/3af/3af-13C/
- FID/3af/3af-13C/acqu
- FID/3af/3af-13C/acqus
- FID/3af/3af-13C/audita.txt
- FID/3af/3af-13C/cpdprg2
- FID/3af/3af-13C/fid
- FID/3af/3af-13C/format.temp
- FID/3af/3af-13C/fq1list
- FID/3af/3af-13C/pdata/
- FID/3af/3af-13C/pdata/1/
- FID/3af/3af-13C/pdata/1/outd
- FID/3af/3af-13C/pdata/1/proc
- FID/3af/3af-13C/pdata/1/procs
- FID/3af/3af-13C/pdata/1/title
- FID/3af/3af-13C/prosol_History
- FID/3af/3af-13C/pulseprogram
- FID/3af/3af-13C/scon2
- FID/3af/3af-13C/shimvalues
- FID/3af/3af-13C/specpar
- FID/3af/3af-13C/uxnmr.info
- FID/3af/3af-13C/uxnmr.par
- FID/3af/3af-1H/
- FID/3af/3af-1H/acqu
- FID/3af/3af-1H/acqus
- FID/3af/3af-1H/audita.txt
- FID/3af/3af-1H/fid
- FID/3af/3af-1H/format.temp
- FID/3af/3af-1H/fq1list
- FID/3af/3af-1H/pdata/
- FID/3af/3af-1H/pdata/1/
- FID/3af/3af-1H/pdata/1/outd
- FID/3af/3af-1H/pdata/1/proc
- FID/3af/3af-1H/pdata/1/procs
- FID/3af/3af-1H/pdata/1/title
- FID/3af/3af-1H/prosol_History
- FID/3af/3af-1H/pulseprogram
- FID/3af/3af-1H/scon2
- FID/3af/3af-1H/shimvalues
- FID/3af/3af-1H/specpar
- FID/3af/3af-1H/uxnmr.info
- FID/3af/3af-1H/uxnmr.par
- FID/3ag/
- FID/3ag/3ag-13C.jdf
- FID/3ag/3ag-1H/
- FID/3ag/3ag-1H/acqu
- FID/3ag/3ag-1H/acqus
- FID/3ag/3ag-1H/audita.txt
- FID/3ag/3ag-1H/fid
- FID/3ag/3ag-1H/format.temp
- FID/3ag/3ag-1H/fq1list
- FID/3ag/3ag-1H/pdata/
- FID/3ag/3ag-1H/pdata/1/
- FID/3ag/3ag-1H/pdata/1/outd
- FID/3ag/3ag-1H/pdata/1/proc
- FID/3ag/3ag-1H/pdata/1/procs
- FID/3ag/3ag-1H/pdata/1/title
- FID/3ag/3ag-1H/prosol_History
- FID/3ag/3ag-1H/pulseprogram
- FID/3ag/3ag-1H/scon2
- FID/3ag/3ag-1H/shimvalues
- FID/3ag/3ag-1H/specpar
- FID/3ag/3ag-1H/uxnmr.info
- FID/3ag/3ag-1H/uxnmr.par
- FID/3ah/
- FID/3ah/3ah-13C.jdf
- FID/3ah/3ah-1H/
- FID/3ah/3ah-1H/acqu
- FID/3ah/3ah-1H/acqus
- FID/3ah/3ah-1H/audita.txt
- FID/3ah/3ah-1H/fid
- FID/3ah/3ah-1H/format.temp
- FID/3ah/3ah-1H/fq1list
- FID/3ah/3ah-1H/pdata/
- FID/3ah/3ah-1H/pdata/1/
- FID/3ah/3ah-1H/pdata/1/outd
- FID/3ah/3ah-1H/pdata/1/proc
- FID/3ah/3ah-1H/pdata/1/procs
- FID/3ah/3ah-1H/pdata/1/title
- FID/3ah/3ah-1H/prosol_History
- FID/3ah/3ah-1H/pulseprogram
- FID/3ah/3ah-1H/scon2
- FID/3ah/3ah-1H/shimvalues
- FID/3ah/3ah-1H/specpar
- FID/3ah/3ah-1H/uxnmr.info
- FID/3ah/3ah-1H/uxnmr.par
- FID/3ai/
- FID/3ai/3ai-13C.jdf
- FID/3ai/3ai-1H/
- FID/3ai/3ai-1H/acqu
- FID/3ai/3ai-1H/acqus
- FID/3ai/3ai-1H/audita.txt
- FID/3ai/3ai-1H/fid
- FID/3ai/3ai-1H/format.temp
- FID/3ai/3ai-1H/fq1list
- FID/3ai/3ai-1H/pdata/
- FID/3ai/3ai-1H/pdata/1/
- FID/3ai/3ai-1H/pdata/1/outd
- FID/3ai/3ai-1H/pdata/1/proc
- FID/3ai/3ai-1H/pdata/1/procs
- FID/3ai/3ai-1H/pdata/1/title
- FID/3ai/3ai-1H/prosol_History
- FID/3ai/3ai-1H/pulseprogram
- FID/3ai/3ai-1H/scon2
- FID/3ai/3ai-1H/shimvalues
- FID/3ai/3ai-1H/specpar
- FID/3ai/3ai-1H/uxnmr.info
- FID/3ai/3ai-1H/uxnmr.par
- FID/3aj/
- FID/3aj/3aj-13C.jdf
- FID/3aj/3aj-1H/
- FID/3aj/3aj-1H/acqu
- FID/3aj/3aj-1H/acqus
- FID/3aj/3aj-1H/audita.txt
- FID/3aj/3aj-1H/fid
- FID/3aj/3aj-1H/format.temp
- FID/3aj/3aj-1H/fq1list
- FID/3aj/3aj-1H/pdata/
- FID/3aj/3aj-1H/pdata/1/
- FID/3aj/3aj-1H/pdata/1/outd
- FID/3aj/3aj-1H/pdata/1/proc
- FID/3aj/3aj-1H/pdata/1/procs
- FID/3aj/3aj-1H/pdata/1/title
- FID/3aj/3aj-1H/prosol_History
- FID/3aj/3aj-1H/pulseprogram
- FID/3aj/3aj-1H/scon2
- FID/3aj/3aj-1H/shimvalues
- FID/3aj/3aj-1H/specpar
- FID/3aj/3aj-1H/uxnmr.info
- FID/3aj/3aj-1H/uxnmr.par
- FID/3ak/
- FID/3ak/From 2-bromo-4-methylbenzoic acid/
- FID/3ak/From 2-bromo-4-methylbenzoic acid/3ak-13C.jdf
- FID/3ak/From 2-bromo-4-methylbenzoic acid/3ak-1H/
- FID/3ak/From 2-bromo-4-methylbenzoic acid/3ak-1H/acqu
- FID/3ak/From 2-bromo-4-methylbenzoic acid/3ak-1H/acqus
- FID/3ak/From 2-bromo-4-methylbenzoic acid/3ak-1H/audita.txt
- FID/3ak/From 2-bromo-4-methylbenzoic acid/3ak-1H/fid
- FID/3ak/From 2-bromo-4-methylbenzoic acid/3ak-1H/format.temp
- FID/3ak/From 2-bromo-4-methylbenzoic acid/3ak-1H/fq1list
- FID/3ak/From 2-bromo-4-methylbenzoic acid/3ak-1H/pdata/
- FID/3ak/From 2-bromo-4-methylbenzoic acid/3ak-1H/pdata/1/
- FID/3ak/From 2-bromo-4-methylbenzoic acid/3ak-1H/pdata/1/outd
- FID/3ak/From 2-bromo-4-methylbenzoic acid/3ak-1H/pdata/1/proc
- FID/3ak/From 2-bromo-4-methylbenzoic acid/3ak-1H/pdata/1/procs
- FID/3ak/From 2-bromo-4-methylbenzoic acid/3ak-1H/pdata/1/title
- FID/3ak/From 2-bromo-4-methylbenzoic acid/3ak-1H/prosol_History
- FID/3ak/From 2-bromo-4-methylbenzoic acid/3ak-1H/pulseprogram
- FID/3ak/From 2-bromo-4-methylbenzoic acid/3ak-1H/scon2
- FID/3ak/From 2-bromo-4-methylbenzoic acid/3ak-1H/shimvalues
- FID/3ak/From 2-bromo-4-methylbenzoic acid/3ak-1H/specpar
- FID/3ak/From 2-bromo-4-methylbenzoic acid/3ak-1H/uxnmr.info
- FID/3ak/From 2-bromo-4-methylbenzoic acid/3ak-1H/uxnmr.par
- FID/3ak/From 2-bromo-5-methylbenzoic acid/
- FID/3ak/From 2-bromo-5-methylbenzoic acid/3ak-13C.jdf
- FID/3ak/From 2-bromo-5-methylbenzoic acid/3ak-1H/
- FID/3ak/From 2-bromo-5-methylbenzoic acid/3ak-1H/acqu
- FID/3ak/From 2-bromo-5-methylbenzoic acid/3ak-1H/acqus
- FID/3ak/From 2-bromo-5-methylbenzoic acid/3ak-1H/audita.txt
- FID/3ak/From 2-bromo-5-methylbenzoic acid/3ak-1H/fid
- FID/3ak/From 2-bromo-5-methylbenzoic acid/3ak-1H/format.temp
- FID/3ak/From 2-bromo-5-methylbenzoic acid/3ak-1H/fq1list
- FID/3ak/From 2-bromo-5-methylbenzoic acid/3ak-1H/pdata/
- FID/3ak/From 2-bromo-5-methylbenzoic acid/3ak-1H/pdata/1/
- FID/3ak/From 2-bromo-5-methylbenzoic acid/3ak-1H/pdata/1/outd
- FID/3ak/From 2-bromo-5-methylbenzoic acid/3ak-1H/pdata/1/proc
- FID/3ak/From 2-bromo-5-methylbenzoic acid/3ak-1H/pdata/1/procs
- FID/3ak/From 2-bromo-5-methylbenzoic acid/3ak-1H/pdata/1/title
[truncated: 609 more entries]
