# Supplementary material for: Construction of Phenanthridinone Skeletons through Palladium-Catalyzed Annulation
Source: J Org Chem. 2023 Aug 23;88(17):12738–43. doi: 10.1021/acs.joc.3c01429 (PMC10476191; doi:10.1021/acs.joc.3c01429)
Supplement: Supplementary file 2 — jo3c01429_si_002.zip [file jo3c01429_si_002.zip › FID/3aa/3aa-1H/audita.txt]

##TITLE= Audit trail, TOPSPIN		Version 3.2
##JCAMPDX= 5.01
##ORIGIN= Bruker BioSpin GmbH
##OWNER= nmr
$$ D:/data/wxs/nmr/05082022-wxs3801/5/audita.txt
##AUDIT TRAIL=  $$ (NUMBER, WHEN, WHO, WHERE, PROCESS, VERSION, WHAT)
(   1,<2022-08-05 13:34:30.495 +0800>,<nmr>,<CZC2222X4P>,<go>,<TOPSPIN 3.2>,
      <created by zg
	started at 2022-08-05 13:33:37.938 +0800,
	POWCHK enabled, PULCHK disabled,
       configuration hash MD5:
       9C CA 2C 85 33 EE E8 EF 85 86 69 01 D6 CA DD 52
       data hash MD5: 64K
       13 E7 CA 3A 82 83 63 01 BB 53 D4 23 C1 47 BF 8E>)
(   2,<2022-08-05 13:34:30.963 +0800>,<nmr>,<CZC2222X4P>,<audit>,<TOPSPIN 3.2>,
      <user comment:
       ICON-NMR User ID: wxs
       data hash MD5: 64K
       13 E7 CA 3A 82 83 63 01 BB 53 D4 23 C1 47 BF 8E>)
(   3,<2022-08-05 13:34:30.994 +0800>,<nmr>,<CZC2222X4P>,<audit>,<TOPSPIN 3.2>,
      <user comment:
       ICON-NMR User ID: wxs
       data hash MD5: 64K
       13 E7 CA 3A 82 83 63 01 BB 53 D4 23 C1 47 BF 8E>)
##END=

$$ hash MD5
$$ ED A8 E3 DE 4E EC 15 F3 5C 77 3E C9 8A E3 7F A0
