# Supplementary material for: Construction of Phenanthridinone Skeletons through Palladium-Catalyzed Annulation
Source: J Org Chem. 2023 Aug 23;88(17):12738–43. doi: 10.1021/acs.joc.3c01429 (PMC10476191; doi:10.1021/acs.joc.3c01429)
Supplement: Supplementary file 2 — jo3c01429_si_002.zip [file jo3c01429_si_002.zip › FID/3ac/3ac-1H/audita.txt]

##TITLE= Audit trail, TOPSPIN		Version 3.2
##JCAMPDX= 5.01
##ORIGIN= Bruker BioSpin GmbH
##OWNER= nmr
$$ D:/data/wxs/nmr/05082022-wxs3801/3/audita.txt
##AUDIT TRAIL=  $$ (NUMBER, WHEN, WHO, WHERE, PROCESS, VERSION, WHAT)
(   1,<2022-08-05 13:27:18.577 +0800>,<nmr>,<CZC2222X4P>,<go>,<TOPSPIN 3.2>,
      <created by zg
	started at 2022-08-05 13:26:26.005 +0800,
	POWCHK enabled, PULCHK disabled,
       configuration hash MD5:
       9C CA 2C 85 33 EE E8 EF 85 86 69 01 D6 CA DD 52
       data hash MD5: 64K
       EF 43 0B 84 0C 7B 19 B4 70 26 E2 63 84 6A 5E 7D>)
(   2,<2022-08-05 13:27:19.029 +0800>,<nmr>,<CZC2222X4P>,<audit>,<TOPSPIN 3.2>,
      <user comment:
       ICON-NMR User ID: wxs
       data hash MD5: 64K
       EF 43 0B 84 0C 7B 19 B4 70 26 E2 63 84 6A 5E 7D>)
(   3,<2022-08-05 13:27:19.060 +0800>,<nmr>,<CZC2222X4P>,<audit>,<TOPSPIN 3.2>,
      <user comment:
       ICON-NMR User ID: wxs
       data hash MD5: 64K
       EF 43 0B 84 0C 7B 19 B4 70 26 E2 63 84 6A 5E 7D>)
##END=

$$ hash MD5
$$ 43 23 53 62 F7 23 E4 02 71 11 22 59 21 45 32 13
