# Supplementary material for: Construction of Phenanthridinone Skeletons through Palladium-Catalyzed Annulation
Source: J Org Chem. 2023 Aug 23;88(17):12738–43. doi: 10.1021/acs.joc.3c01429 (PMC10476191; doi:10.1021/acs.joc.3c01429)
Supplement: Supplementary file 2 — jo3c01429_si_002.zip [file jo3c01429_si_002.zip › FID/3af/3af-13C/audita.txt]

##TITLE= Audit trail, TOPSPIN		Version 3.2
##JCAMPDX= 5.01
##ORIGIN= Bruker BioSpin GmbH
##OWNER= nmr
$$ D:/data/wxs/nmr/27072022-wxs3571/4/audita.txt
##AUDIT TRAIL=  $$ (NUMBER, WHEN, WHO, WHERE, PROCESS, VERSION, WHAT)
(   1,<2022-07-27 17:38:21.948 +0800>,<nmr>,<CZC2222X4P>,<go>,<TOPSPIN 3.2>,
      <created by zg
	started at 2022-07-27 16:39:38.026 +0800,
	POWCHK enabled, PULCHK disabled,
       configuration hash MD5:
       EF 2D 16 4A 08 0A AB 38 82 0E 94 9B 7E 26 B2 AB
       data hash MD5: 64K
       66 AA 8B AA D5 A8 49 D0 A5 61 29 03 02 20 80 80>)
(   2,<2022-07-27 17:38:22.525 +0800>,<nmr>,<CZC2222X4P>,<audit>,<TOPSPIN 3.2>,
      <user comment:
       ICON-NMR User ID: wxs
       data hash MD5: 64K
       66 AA 8B AA D5 A8 49 D0 A5 61 29 03 02 20 80 80>)
(   3,<2022-07-27 17:38:22.556 +0800>,<nmr>,<CZC2222X4P>,<audit>,<TOPSPIN 3.2>,
      <user comment:
       ICON-NMR User ID: wxs
       data hash MD5: 64K
       66 AA 8B AA D5 A8 49 D0 A5 61 29 03 02 20 80 80>)
##END=

$$ hash MD5
$$ AB 39 3D 3F 9F 06 28 2F A9 19 04 E3 B4 BE FA 13
