# Supplementary material for: Construction of Phenanthridinone Skeletons through Palladium-Catalyzed Annulation
Source: J Org Chem. 2023 Aug 23;88(17):12738–43. doi: 10.1021/acs.joc.3c01429 (PMC10476191; doi:10.1021/acs.joc.3c01429)
Supplement: Supplementary file 2 — jo3c01429_si_002.zip [file jo3c01429_si_002.zip › FID/3ag/3ag-1H/audita.txt]

##TITLE= Audit trail, TOPSPIN		Version 3.2
##JCAMPDX= 5.01
##ORIGIN= Bruker BioSpin GmbH
##OWNER= nmr
$$ D:/data/DBX/nmr/08092022-WXS4593/3/audita.txt
##AUDIT TRAIL=  $$ (NUMBER, WHEN, WHO, WHERE, PROCESS, VERSION, WHAT)
(   1,<2022-09-08 11:02:25.361 +0800>,<nmr>,<CZC2222X4P>,<go>,<TOPSPIN 3.2>,
      <created by zg
	started at 2022-09-08 11:01:32.789 +0800,
	POWCHK enabled, PULCHK disabled,
       configuration hash MD5:
       BA FB E9 32 A8 B0 B2 1E CC ED 4F DD A1 32 F2 D1
       data hash MD5: 64K
       5E 21 62 E7 0A DF 5A 5F 73 75 53 0E 68 E5 C2 C0>)
(   2,<2022-09-08 11:02:25.798 +0800>,<nmr>,<CZC2222X4P>,<audit>,<TOPSPIN 3.2>,
      <user comment:
       ICON-NMR User ID: DBX
       data hash MD5: 64K
       5E 21 62 E7 0A DF 5A 5F 73 75 53 0E 68 E5 C2 C0>)
(   3,<2022-09-08 11:02:25.829 +0800>,<nmr>,<CZC2222X4P>,<audit>,<TOPSPIN 3.2>,
      <user comment:
       ICON-NMR User ID: DBX
       data hash MD5: 64K
       5E 21 62 E7 0A DF 5A 5F 73 75 53 0E 68 E5 C2 C0>)
##END=

$$ hash MD5
$$ 2F B9 7C 2B 04 F7 84 89 02 48 6D 75 32 F6 D5 2E
