# Supplementary material for: Construction of Phenanthridinone Skeletons through Palladium-Catalyzed Annulation
Source: J Org Chem. 2023 Aug 23;88(17):12738–43. doi: 10.1021/acs.joc.3c01429 (PMC10476191; doi:10.1021/acs.joc.3c01429)
Supplement: Supplementary file 2 — jo3c01429_si_002.zip [file jo3c01429_si_002.zip › FID/3aj/3aj-1H/audita.txt]

##TITLE= Audit trail, TOPSPIN		Version 3.2
##JCAMPDX= 5.01
##ORIGIN= Bruker BioSpin GmbH
##OWNER= nmr
$$ D:/data/DBX/nmr/08092022-WXS4593/1/audita.txt
##AUDIT TRAIL=  $$ (NUMBER, WHEN, WHO, WHERE, PROCESS, VERSION, WHAT)
(   1,<2022-09-08 10:54:40.886 +0800>,<nmr>,<CZC2222X4P>,<go>,<TOPSPIN 3.2>,
      <created by zg
	started at 2022-09-08 10:53:48.329 +0800,
	POWCHK enabled, PULCHK disabled,
       configuration hash MD5:
       BA FB E9 32 A8 B0 B2 1E CC ED 4F DD A1 32 F2 D1
       data hash MD5: 64K
       99 21 63 55 E6 B7 B7 5A 4B 16 73 DC 04 19 14 68>)
(   2,<2022-09-08 10:54:41.338 +0800>,<nmr>,<CZC2222X4P>,<audit>,<TOPSPIN 3.2>,
      <user comment:
       ICON-NMR User ID: DBX
       data hash MD5: 64K
       99 21 63 55 E6 B7 B7 5A 4B 16 73 DC 04 19 14 68>)
(   3,<2022-09-08 10:54:41.369 +0800>,<nmr>,<CZC2222X4P>,<audit>,<TOPSPIN 3.2>,
      <user comment:
       ICON-NMR User ID: DBX
       data hash MD5: 64K
       99 21 63 55 E6 B7 B7 5A 4B 16 73 DC 04 19 14 68>)
##END=

$$ hash MD5
$$ 46 2B 54 B0 FE 9F 80 B8 2D BF 59 61 F6 D2 59 C5
